# Supplementary material for: How political choices shaped Covid connectivity: The Italian case study
Source: PLoS One. 2021 Dec 10;16(12):e0261041. doi: 10.1371/journal.pone.0261041 (PMC8664190; doi:10.1371/journal.pone.0261041)
Supplement: S1 File — In this file we report the results for the remaining four time series, hospitalized in ICU, home isolation, discharged healed and deceased individuals, respectively. Moreover the robustness of the modularity solutions on different parameters is introduced. (ZIP) [file pone.0261041.s001.zip]

Archive with 2 entries (2 files):
- Supplementary.pdf
- Supplementary.tex
